# Supplementary material for: Validation of a microwave energy meter to non-lethally estimate energetic reserves in adult sturgeon
Source: Conserv Physiol. 2023 May 9;11(1):coad023. doi: 10.1093/conphys/coad023 (PMC10170255; doi:10.1093/conphys/coad023)
Supplement: Web_Material_coad023 [file web_material_coad023.zip]

Archive with 2 entries (2 files):
- Supplementary_Material_2_Daigle_et_al_Mar_18.xlsx
- Supplementary_Material_Daigle_et_al_Mar_18.pdf
