# Supplementary material for: Validation of a microwave energy meter to non-lethally estimate energetic reserves in adult sturgeon
Source: Conserv Physiol. 2023 May 9;11(1):coad023. doi: 10.1093/conphys/coad023 (PMC10170255; doi:10.1093/conphys/coad023)
Supplement: Web_Material_coad023 [file web_material_coad023.zip › Supplementary_Material_2_Daigle_et_al_Mar_18.xlsx]

## Sheet: Metadata
Metadata
PIT	This is the PIT tag number, it is an individual identifier for each fish
Tank	Tank number of the fish: 2,3,4,7,8,9,10,11, or 12
Feeding.group	Fasting (0 +/- 0 % tank body mass/day; mean +/- standard error), Medium (0.29 +/- 0.05% tank body mass/day), or High (0.75 +/- 0.04% tank body mass/day)
Sampling.date	Date that the final (lethal) sampling was completed
Study.start.date	Beginning date of diet manipulation - November 4th, 2019
Body.mass.g.final	Body mass of the sturgeon, measured in grams at the final sampling date
Total.length.mm.final	Total length of the sturgeon, measured in millimeters at the final sampling date
FM.UA	Fatmeter measurement site - upper anterior (see figure in manuscript for reference)
FM.UP	Fatmeter measurement site - upper posterior
FM.UM	Fatmeter measurement site - upper middle
FM.AbA	Fatmeter measurement site - abdominal anterior
FM.AbP	Fatmeter measurement site - abdominal posterior
FM.AbM	Fatmeter measurement site - abdominal middle
FM.VA	Fatmeter measurement site - ventral anterior
FM.VP	Fatmeter measurement site - ventral posterior
FM.VM	Fatmeter measurement site - ventral middle
Avg.Ash	Average of 2 replicate measurements for ash content (%)
Avg.Cals	Average of 2 replicate measurements for whole-body (WB) energy (kcal/100g)
Avg.Carbs	Average of 2 replicate measurements for carbohydrates (%)
Avg.Fat	Average of 2 replicate measurements for WB lipid (%)
Avg.Moist	Average of 2 replicate measurements for moisture (%)
Avg. Prot	Average of 2 replicate measurements for protein (%)
Sex	Male or female
Maturity	Immature, mature, or N/A (not assessed); see m/s for details
ModellingInclude	Binary (1=yes; 0=no) for whether the fish was included in model development dataset based on outlier analysis and examination of raw data.
Notes	Notes pertinent to analyses

## Sheet: Raw data
PIT	Tank	Feeding.group	Sampling.date	Study.start.date	Body.mass.g.final	Total.length.mm.final	FM.UA	FM.UP	FM.UM	FM.AbA	FM.AbP	FM.AbM	FM.VA	FM.VP	FM.VM	Avg.Ash	Avg.Cals	Avg.Carbs	Avg.Fat	Avg.Moist	Avg.Prot	Sex	Maturity	ModellingInclude	Notes
46257E112A	8	Fasting	2020-03-18	2019-11-04	1626	790	37.7	47.6	43.3	35.3	38.6	36.6	17.1	N/A	56.8	2.475	214.5	0	18.115	66.525	13.87	Female	Immature	1
4627764F65	8	Fasting	2020-03-18	2019-11-04	3166	934	41.3	49.6	54.8	54.4	54.8	57.2	34.5	N/A	66.8	2.19	250	0	22.4	63.31	13.51	Male	N/A	1
4627533025	8	Fasting	2020-03-18	2019-11-04	2914	901	38.7	48.4	47.4	52.6	51.3	50.5	50.9	N/A	N/A	2.93	214	0	17.39	65.34	15.52	Male	N/A	1
4625685912	8	Fasting	2020-03-18	2019-11-04	2616	880	26.1	38.8	41.6	31.5	39.6	39.5	27.5	N/A	68.6	3.335	215.5	0.95	17.83	65.115	12.95	Male	N/A	1
462560134E	8	Fasting	2020-03-18	2019-11-04	3821	1012	34.9	45.9	48.3	47.6	55.1	53.1	49.2	N/A	N/A	2.46	216	1.6	16.875	64.58	14.525	Male	N/A	1
462739355A	10	Fasting	2020-01-24	2019-11-04	2478	871	38.9	47.2	46.6	42.9	41.4	40	N/A	N/A	N/A	2.385	206	1.05	15.8	65.82	15.32	N/A	N/A	1	Euthanized on Jan 24th, 2020 due to severe illness
4626040B1F	10	Fasting	2020-01-24	2019-11-04	2511	846	44.9	55.5	55.2	57.7	51.8	46.6	N/A	N/A	N/A	2.935	236	0.85	19.18	62.515	14.555	N/A	N/A	1	Euthanized on Jan 24th, 2020 due to severe illness
462645795A	10	Fasting	2020-03-18	2019-11-04	3025	872	46.4	48.2	50.8	52.3	54	54.7	34.9	83.7	77.4	2.97	234.5	0.335	19.745	63.115	14.145	Male	N/A	1
4626474863	10	Fasting	2020-03-18	2019-11-04	2568	882	36.4	40.9	42.7	45.8	47.4	35.6	41.6	N/A	N/A	3.085	192	0.8	15.03	67.735	13.555	Male	N/A	1
4625D7461	10	Fasting	2020-03-18	2019-11-04	2701	910	45.9	48	51.8	42.3	50.1	42.7	N/A	N/A	N/A	2.895	188	0.25	14.165	67.835	14.905	Male	N/A	1
46262B2D0D	12	Fasting	2020-03-18	2019-11-04	2817	920	33.7	48	49.7	46.7	49.8	51.8	50.1	N/A	N/A	2.305	208.5	0.65	16.085	65.725	15.405	Male	N/A	1
4627563D42	12	Fasting	2020-03-18	2019-11-04	3298	994	35	37.5	39.1	31.9	40.4	35.9	33.3	N/A	51.2	2.71	187	1.275	13.87	67.94	14.225	Male	N/A	1
4626536E2E	12	Fasting	2020-03-18	2019-11-04	2774	891	26.6	39.4	48	48.2	48.4	44	21.8	N/A	43.8	3.03	219.5	1.6	16.965	63.295	15.06	Female	Immature	1
46261B5A7F	12	Fasting	2020-03-18	2019-11-04	3365	945	35.8	47.6	48.8	55.7	49.9	52.6	33.8	N/A	53.6	2.01	217	0	17.73	65.79	14.73	Male	N/A	1
487F476017	12	Fasting	2020-03-18	2019-11-04	3392	928	51.4	50.4	47.5	47.4	57.4	54.3	26.6	N/A	61.5	2.5	282.5	0	26.215	59.825	13.69	Female	Mature	1
46266D462C	2	High	2020-03-18	2019-11-04	5429	1015	48.8	57.1	56	56.9	59.9	57.4	35.8	32.6	66.6	2.255	279.5	0.85	25.11	59.265	14.435	Female	Mature	1
46264A0B42	2	High	2020-03-18	2019-11-04	2880	876	52.4	59.4	58	50.3	49.6	56.1	29.3	50.9	51.9	2.49	267	0.2	23.32	59.93	15.335	Female	Mature	1
4625631D55	2	High	2020-03-18	2019-11-04	4544	910	55.7	58.5	60.1	55.9	58.3	59.6	29.3	71.8	30.1	2.055	337.5	1.15	32.135	53.58	12.51	Male	N/A	1
46263A4A02	2	High	2020-03-18	2019-11-04	3839	958	55.9	56.8	58.6	63.8	58.6	59.4	53.9	72.2	73.5	2.525	263	0.6	23.85	61.5	13.2	Male	N/A	1
462630703D	2	High	2020-03-18	2019-11-04	2655	820	42.8	48.6	55.3	53.6	55.5	55.6	44.4	60.2	58.4	2.46	209.5	0.7	16.625	65.97	14.25	Female	Mature	1
4627467725	4	High	2020-03-18	2019-11-04	3710	905	41.6	57.8	50.8	45.3	61.7	53.5	59.4	63.6	32.8	2.945	256.5	1.35	22.68	61.37	13.675	Female	Mature	1
4626026C03	4	High	2020-03-18	2019-11-04	4404	994	46.8	56.5	56	54.9	62.2	56.4	54.1	28.6	42.8	1.955	284	0	25.24	58.51	15.395	Female	Mature	1
462571372F	4	High	2020-03-18	2019-11-04	2387	840	39.8	49.4	50.5	46.8	50.5	50	51.6	75.7	53.6	2.115	219.5	1.1	17.635	65.3	14.18	Male	N/A	1
46264D7E00	4	High	2020-03-18	2019-11-04	4233	961	58.9	66.5	64.6	58.6	64.8	59	54	75.7	74.5	1.765	351.5	2.8	33.3	51.97	12.34	Female	Immature	1
46271B7F21	4	High	2020-03-18	2019-11-04	4237	910	52.7	60	59.7	59	65.7	63.6	57.9	67.9	50.5	2.17	320.5	1.55	29.155	54.08	13.05	Male	N/A	1
4628377B32	11	High	2020-03-18	2019-11-04	4136	968	56.4	53.4	57.4	58.7	60.4	58.9	55.4	64.4	34.5	2.315	275	4	24.455	56.06	13.17	Female	Mature	1
4626214B69	11	High	2020-03-18	2019-11-04	4494	981	35.2	48.6	48.4	55.7	55.9	56.9	61.3	55.6	22.6	2.425	267	2.7	22.19	58.66	14.005	Male	N/A	1
4627287D1D	11	High	2020-03-18	2019-11-04	3542	952	48.5	55.6	56.2	54.9	61.3	57.9	50	81.9	62.8	2.415	284	1.6	24.11	56.78	15.495	Male	N/A	1
4624477869	11	High	2020-03-18	2019-11-04	2643	764	41.2	49	55.2	53.6	52.2	50.6	45.8	N/A	72.4	2.69	247	1.6	21.74	62.705	11.275	Female	Immature	0	Injury of the caudal fin that made measures of TL and Kn unreliable
4626122664	11	High	2020-03-18	2019-11-04	3375	927	44.7	58.4	57.5	52.1	60	57	53.4	63.4	25.7	2.25	274	0.25	24.41	59.74	14.815	Female	Mature	1
4624460 E 57	3	Medium	2020-03-18	2019-11-04	4114	958	36	57.4	53.3	40	57.9	51.9	38.4	60.6	50.2	2.445	262	0.355	22.815	60.47	14.04	Female	Mature	1
46281D4423	3	Medium	2020-03-18	2019-11-04	2492	856	35.1	40	40.2	49	51.7	50.4	35.7	65.9	47.4	2.82	191	0	15.74	69.14	14.485	Female	Mature	1
4628082203	3	Medium	2020-03-18	2019-11-04	4061	951	43.5	57.7	55.3	55.8	57.9	60.5	53.9	72.6	56.7	2.245	282.5	0	25.875	59.465	13.265	Male	N/A	1
4626213F77	3	Medium	2020-03-18	2019-11-04	4710	967	47	46.5	51.6	53.6	55.3	56.9	36.2	N/A	66.7	2.085	278	2.7	23.735	57.985	13.5	Male	N/A	1
4626354058	3	Medium	2020-03-18	2019-11-04	3803	960	46.7	54.3	47.9	57.2	54.9	57.5	46.7	N/A	51.5	2.49	228	0	19.385	64.78	14.26	Male	N/A	1
4628345D6C	7	Medium	2020-03-18	2019-11-04	2737	876	40.9	50.5	46.1	53.8	53.6	43.5	42	52.3	44.9	2.255	207.5	0	16.325	66.49	16.095	Female	Mature	1
4627463051	7	Medium	2020-03-18	2019-11-04	3949	909	50.2	55.5	65	51.2	59.1	58	53.3	60.6	37.6	2.695	293	4.85	24.585	54.865	13.015	Female	Mature	1
4626202A24	7	Medium	2020-03-18	2019-11-04	2445	851	47.4	55.6	58.8	56.6	64.5	62.2	65.1	N/A	68.8	2.085	270.5	3.25	23.015	59.045	13.275	Male	N/A	1
487D4D3D28	7	Medium	2020-03-18	2019-11-04	2408	880	29	41.9	33.6	26.3	43.8	27.3	22.5	87.1	38.2	3.115	215	0.75	17.575	65.065	15.29	Female	Immature	1
487D45783F	7	Medium	2020-03-18	2019-11-04	3227	960	37.7	45.6	48.3	48	48.1	46.3	50.3	N/A	66.5	2.595	204.5	0.65	16.36	66.605	14.06	Male	N/A	1
4626550A25	9	Medium	2020-03-18	2019-11-04	3473	899	43	48.2	50.4	50.6	52.5	43.4	48.5	69.9	31	2.355	226	0	18.165	63.875	16.04	Male	N/A	1
46261E071F	9	Medium	2020-03-18	2019-11-04	2860	915	43.8	51.5	52.7	23.7	54.3	48.4	51.3	71.5	58.1	2.43	227.5	0.95	18.435	63.675	14.515	Female	Immature	1
4628100C53	9	Medium	2020-03-18	2019-11-04	2831	885	28.8	41.7	45.1	33.6	48.2	33.8	28.8	60.4	37.8	2.535	204	0.2	15.58	65.885	16.525	Female	Mature	1
46276B1624	9	Medium	2020-03-18	2019-11-04	3687	920	56.1	57.7	57.6	53.3	60.2	57	46.6	N/A	55.5	2.275	284.5	0	27.29	60.61	13.855	Female	Mature	1
4625702D37	9	Medium	2020-03-18	2019-11-04	2425	920	27.2	29.8	38.4	44.1	39.5	36.8	23.6	41.4	41.3	3.095	59	0	<1.3	82.915	13.81	Female	Mature	0	Value for Avg.Fat below detectable limit from IEH laboratories (<1.3%)
